# Supplementary material for: A Biomimetic Norepinephrine‐Loaded Aligned Mineralized Collagen Scaffold for Coordinated Neurovascular, Osteogenic, and Immunomodulatory Repair of Critical‐Sized Bone Defects
Source: Adv Sci (Weinh). 2025 Nov 21;13(8):e18807. doi: 10.1002/advs.202518807 (PMC12884768; doi:10.1002/advs.202518807)
Supplement: Supplementary file 2 — Supplemental Data [file ADVS-13-e18807-s002.xlsx]

## Sheet: Figure 2
Figure 2g
	PBS			NE
Ntn4	0.90629	0.9512	1.14251	1.71616	1.55424	1.50693
Wnt5β	0.95567	1.0224	1.02192	1.63433	1.26295	1.80111
Runx1	1.00681	0.9646	1.02858	1.17075	1.16495	1.12634
Spp1	1.19422	0.81095	0.99482	1.56177	1.52703	1.56225
Tgf-α	0.98711	1.01816	0.99473	1.10478	1.15388	1.10102
Vegf-c	0.93428	1.17228	0.89344	1.36863	1.55069	1.45787
Figure 2h
	PBS			10-4M NE			10-5M NE			10-6M NE			10-7M NE			10-8M NE
Ngf	0.68324	1.06109	1.37936	1.04907	0.96829	0.84629	0.93313	0.60889	0.98591	2.05286	2.14086	2.36515	1.84036	1.47105	1.83369	1.13283	1.7103	0.94328

## Sheet: Figure 4
Figure 4d
	Strength			Strain
NC	0.1251	0.3477	0.02899	69.1628	78.2555	67.0864
EC	0.40549	0.37098	0.62711	108.735	117.712	103.763
25mM ACP-MEC	0.67643	0.93425	0.11386	81.819	94.8774	88.7477
50mM ACP-MEC	1.547	1.96452	1.4916	63.8947	60.9005	55.9836
100mM ACP-MEC	3.19	3.9513	4.2093	21.6875	27.7011	11.6919
0.5%NE-MEC	1.66357	1.79638	1.45813	66.5284	60.6135	83.5114
1%NE-MEC	1.76018	1.37742	1.94046	70.5284	75.4426	82.4813
5%NE-MEC	1.98176	2.08687	1.56623	66.2707	58.1882	63.9256
Figure 4e
	Strength			Strain
NC	0.07085	0.04943	0.06122	49.1121	47.1221	59.1172
EC	0.02685	0.00763	0.021695	45.6603	53.5879	51.6906
25mM ACP-MEC	0.03852	0.02659	0.03087	49.3852	55.3801	43.3698
50mM ACP-MEC	0.04155	0.039183	0.02833	44.7428	40.8054	45.7223
100mM ACP-MEC	0.04517	0.05572	0.05952	37.5995	31.5216	34.6311
0.5%NE-MEC	0.04337	0.05267	0.05578	50.7075	55.7809	48.6874
1%NE-MEC	0.0458	0.05538	0.05458	48.5804	53.5014	51.5607
5%NE-MEC	0.04883	0.0596	0.05802	50.7075	43.6649	59.6812
Figure 4f
	PBS				MNC				MEC
	101.37	98.12	100.2	101.31	101.34	104.66	104	101.27	95.63	110.68	107.3	104.13
	0.5%NE-MEC				1%NE-MEC				5%NE-MEC
	117.44	118.47	118.63	115.48	94.74	97.79	97.72	97.08	77.46	87.47	75.77	82.35
Figure 4h
	concentration (ng/mL)	OD
	0	2.827
	0.5	1.774
	1	0.594
	2	0.413
	4	0.387
	8	0.178
Figure 4i
Time (days)	NE (10ng/mL)			0.5%NE-MEC
0.125	8.24242	9.39127	9.90238	2.70812	1.93696	2.01023
0.25	5.82453	4.78364	5.98719	2.0375	1.83974	1.98113
0.5	2.93434	3.52912	2.79523	1.81342	1.40508	1.18346
1	1.16489	1.72221	1.12549	1.8007	2.382	2.00528
3	0.35156	0.28125	0.42436	1.24362	2.16242	1.83936
5	0.29126	0.23636	0.48596	1.43516	2.23152	2.06876
7	0.45692	0.49841	0.3236	2.09002	1.8118	2.026
10	0.24568	0.0501	0.44789	1.16784	1.87626	2.33113
Figure 4j
Time (days)	NE (10ng/mL)			0.5%NE-MEC
0.125	8.32731	8.74538	8.76561	2.46314	2.80541	2.92538
0.25	4.94285	5.37296	5.00168	2.49414	2.28214	2.21515
0.5	2.12463	1.9704	2.78755	2.22414	2.38352	2.73438
1	0.89471	0.25655	0.37254	2.2353	2.16952	2.36938
3	0.77988	0.49995	0.34391	1.96862	1.57893	2.63647
5	0.4337	0.20025	0.35246	1.04869	1.72652	2.02228
7	0.36253	0.32272	0.20483	1.04414	0.79772	1.54839
10	0.47132	0.30967	0.40953	0.93112	0.71738	1.09639

## Sheet: Figure 5
Figure 5b
	PBS			MNC			MEC			0.5%NE-MEC			1%NE-MEC			5%NE-MEC
ALP	1.21	0.96	0.83	1.33	1.09	1.18	1.35	1.22	1.3	2.21	1.98	1.83	1.2	1.07	1.31	0.51	0.44	0.39
ARS	1.13	1.05	0.82	2.24	2.09	1.98	2.04	2.42	2.02	3.79	3.97	3.6	2.17	2.08	1.83	0.43	0.36	0.49
Figure 5c
	PBS			MNC			MEC			0.5%NE-MEC			1%NE-MEC			5%NE-MEC
7d	0.98	0.98	1.04	0.96	1.07	1.19	1.12	1.1	1.3	1.43	1.5	1.6	1.17	1.36	1.29	0.75	0.69	0.81
14d	0.98	0.98	1.04	1.74	1.83	1.65	1.75	1.91	1.91	2.3	2.26	2.53	1.99	2.08	2.11	0.73	0.79	0.59
Figure 5d
	PBS			MNC			MEC			0.5%NE-MEC			1%NE-MEC			5%NE-MEC
7d	1.01	1.1	0.9	0.9	1.25	1.16	0.89	1.12	1.11	1.21	1.22	0.95	1.21	1.06	1.04	0.8	0.75	0.79
14d	0.93	0.99	1.09	1.91	1.96	2.1	2.19	2	2.22	3.65	3.75	3.24	2.56	2.14	2.46	0.81	0.92	0.78
Figure 5e
	PBS			MNC			MEC			0.5%NE-MEC			1%NE-MEC			5%NE-MEC
7d	0.75	1.32	1	1.83	1.57	1.89	1.87	1.94	1.88	2.68	2.45	2.75	1.98	2.09	2.14	0.6	0.67	0.57
14d	1.01	0.84	0.89	2.09	2.28	2.08	2.31	2.39	2.44	2.86	2.81	2.98	2.44	2.4	2.01	0.84	0.74	0.88

## Sheet: Figure 6
Figure 6f
	PBS			MNC			MEC			0.5%NE-MEC			1%NE-MEC
	15.7965	23.758	23.8635	20.3512	16.3952	26.4522	19.0759	22.8779	16.7002	82.2798	68.4474	96.9956	78.9491	57.5924	58.6941
Figure 6g
	PBS			MNC			MEC			0.5%NE-MEC			1%NE-MEC
3d	0.87	1.12	1.01	0.71	0.73	1.05	0.82	0.91	0.85	3.03	2.58	2.77	1.74	1.87	2.09
7d	0.95	0.97	1.08	0.81	0.72	0.91	0.94	0.83	0.92	1.16	1.38	1.01	0.79	0.93	0.76
14d	1.11	0.85	1.07	0.73	0.88	0.64	0.75	0.66	0.67	0.54	0.44	0.45	0.48	0.52	0.58
Figure 6h
	MNC		MEC		0.5%NE-MEC		1%NE-MEC
	Angle (°)	Frequency (%)	Angle (°)	Frequency (%)	Angle (°)	Frequency (%)	Angle (°)	Frequency (%)
	1	12	1	7	1	6	1	5
	2	16	2	5	2	5	2	11
	3	14	3	11	3	9	3	5
	4	4	4	17	4	13	4	7
	5	16	5	33	5	33	5	38
	6	9	6	11	6	8	6	16
	7	12	7	4	7	6	7	7
	8	10	8	6	8	7	8	3
	9	7	9	6	9	13	9	8

## Sheet: Figure 7
Figure 7a
	PBS			LPS			MNC+LPS			MNC+LPS			0.5%NE-MEC+LPS			1%NE-MEC+LPS
CD86	22.654	19.854	23.56	127.574	105.524	96.617	66.901	61.191	58.039	52.708	78.084	78.351	69.251	75.784	69.255	26.841	19.821	23.065
TNF-α	21.565	21.036	17.798	84	68.917	65.958	46.351	39.655	41.321	40.982	55.811	55.769	56.53	43.385	50.447	25.826	25.619	26.164
Figure 7b
	PBS			LPS			MNC+LPS			MNC+LPS			0.5%NE-MEC+LPS			1%NE-MEC+LPS
CD206	40.174	48.604	49.515	32.595	28.547	31.463	31.997	31.924	32.68	34.241	36.91	35.663	34.207	30.971	38.674	39.346	41.843	38.862
IL-10	38.897	39.366	39.749	26.103	25.606	28.828	32.868	34.956	31.822	31.446	33.815	33.286	25.863	24.411	31.463	36.151	34.872	35.638
Figure 7e
	PBS			MNC			MEC			0.5%NE-MEC			1%NE-MEC
	33.7872	28.8604	29.6528	36.1921	30.8806	28.9382	27.6448	28.0524	35.1865	26.0637	32.6244	33.9085	28.6826	32.6375	36.9318
Figure 7f
	PBS						MNC						MEC
	4	3	4	5	3	3	5	4	3	4	3	3	3	2	5	3	4	2
	0.5%NE-MEC						1%NE-MEC
	3	4	2	4	3	3	2	4	3	2	4	1
Figure 7g
	PBS						MNC						MEC
	3	4	3	2	3	5	3	1	3	3	4	2	2	5	4	3	2	4
	0.5%NE-MEC						1%NE-MEC
	4	4	3	3	3	6	3	3	4	2	1	2
Figure 7h
	PBS						MNC						MEC
	866	1106	797	810	931	786	751	841	791	747	828	794	1174	860	756	1110	775	767
	0.5%NE-MEC						1%NE-MEC
	947	1006	778	788	891	764	754	822	686	780	810	824
Figure 7i
	PBS			MNC			MEC			0.5%NE-MEC			1%NE-MEC
	0.88	1.11	1.08	1.08	0.91	1.14	0.86	1.06	1.22	0.9	0.94	1.01	0.95	0.84	1.01
Figure 7j
	PBS			MNC			MEC			0.5%NE-MEC			1%NE-MEC
	0.97	0.92	0.98	1.04	1.19	1.02	1.03	0.99	0.81	1	1.01	1.25	0.98	1.03	1

## Sheet: Figure 8
Figure 8i
RUNX2
ALP
Col1a1
GAPDH

## Sheet: Figure 9
Figure 9c
	PBS			MNC			MEC			0.5%NE-MEC			1%NE-MEC
4 weeks	7.82015	8.56125	7.45575	13.1557	13.0202	13.0401	14.3204	14.5203	14.9822	18.7921	19.5452	19.2397	12.3532	13.6535	12.0432
8 weeks	14.3525	14.9501	15.032	20.1223	20.3179	20.0526	22.0949	21.1535	22.3103	28.0546	28.899	29.983	21.3148	21.7813	21.4635
Figure 9d
	PBS			MNC			MEC			0.5%NE-MEC			1%NE-MEC
4 weeks	0.0164841	0.0172814	0.0173442	0.0898467	0.0945047	0.0951517	0.134416	0.112334	0.112468	0.152301	0.174637	0.17456	0.123	0.134	0.1125
8 weeks	0.0456014	0.0564627	0.0544124	0.191478	0.191369	0.192715	0.267857	0.245525	0.266781	0.397235	0.401058	0.401336	0.234	0.257	0.2444

## Sheet: Figure 10
Figure 10a
	PBS			MNC			MEC			0.5%NE-MEC			1%NE-MEC
TUBB3	2194.75	1912.07	1536.79	1930.78	1399.01	1964.27	4071.21	4049.39	3624.97	13540.9	14107.7	12943.7	4745.41	4561.51	5998.61
CGRP	1225.16	2350.46	1167.31	1450.82	2135.88	2115.29	4182.22	2858.77	4271.63	13317.5	11125.6	9154.91	4321.77	4027.46	3175.46
VEGFA	604.66	942.76	767.31	1277.22	2069.49	1125.25	2067.93	2377.43	1962.07	5240.04	4391.09	4716.03	4500.67	3679.75	3980.01
CD31	513.26	581.06	703.04	2341.88	2004.21	2627.11	2756.75	2678.28	2604.11	6737.83	6448.03	5806.17	3267.28	3215.12	3553.22
CD86	334.41	560.43	572.95	3128.08	3420.31	3071.93	4396.71	4636.77	4054.16	5430.38	5544.26	6493.26	1589.63	1215.67	1250.05
IL-10	123.09	580.2	248.15	1430.72	1537.21	2726.43	2253.79	1853.8	1747.11	2878.42	2775.8	2990.45	1417.56	1347.93	1505.52
Figure 10b
	PBS			MNC			MEC			0.5%NE-MEC			1%NE-MEC
TUBB3	3854.55	3259.92	4179.77	4341.97	3103.95	3082.83	4175.78	5473.88	5839.39	10200.7	7404.96	8484.78	5804.11	4375.88	4049.63
CGRP	2618.86	1705.52	1643.59	2125.75	1635.42	4259.29	3362.05	2979.67	2868.03	13987	8359.88	14405.5	2860.89	4241.67	4506.19
VEGFA	4917.44	3551.44	2592.93	3207.29	3793.08	3975.26	3422.75	3906.37	4080.01	10653.4	7969.72	6326.01	4403.72	5651.07	5911.03
CD31	2417.63	2683.09	3434.31	4131.74	5541.69	4523.53	4589.69	5050.88	4582.21	6406.87	6189.81	5885.31	5177.98	5257.38	5149.22
CD86	1548.16	2295.04	2521.83	2198.53	1603.01	1169.86	1220.4	1201.58	1402.22	1576.18	1367.51	1985.55	650.8	1310.07	1756.43
IL-10	1015.5	833.98	1750.78	1420.4	2650.05	1447.15	1107.75	1210.81	1326.08	3500.16	4104.9	3713.31	2920.46	2835.15	2552.82

## Sheet: Figure S3
Wt%	C	N	O	Ca	P
PBS, 24h	79.54	13.51	6.91	0.03	0.01
	77.58	12.48	9.91	0.02	0.01
	76.35	14.53	9.08	0.03	0.01
50mM ACP, 4h	68.88	5.68	15.2	9.05	1.19
	72.34	6.81	11.59	8	1.26
	70.23	6.77	13.55	7.46	1.99
50mM ACP, 24h	78.77	11.66	8.58	0.93	0.06
	76.43	11.78	7.77	3.62	0.4
	75.34	10.86	9.31	4.11	0.38
50mM ACP, NE and 4h	77.31	13.03	6.32	3.05	0.29
	76.21	12.45	6.37	3.95	1.02
	72.21	13.77	7.25	5.02	1.75
At%	C	N	O	Ca	P
PBS, 24h	82.58	12.02	5.38	0.016	0.004
	81.04	11.18	7.77	0.006	0.004
	79.84	13.02	7.13	0.008	0.002
50mM ACP, 4h	77.97	5.52	12.92	3.07	0.52
	80.59	6.5	9.69	2.67	0.55
	78.71	6.51	11.4	2.51	0.87
50mM ACP, 24h	82.47	10.46	6.75	0.29	0.03
	81.66	10.79	6.23	1.16	0.16
	81	10.01	7.51	1.32	0.16
50mM ACP, NE and 4h	82.02	11.85	5.04	0.97	0.12
	81.73	11.45	5.13	1.27	0.42
	78.8	12.88	5.94	1.64	0.74

## Sheet: Figure S6
ALP	PBS			MEC			0.5% NE-MEC
	1.11	0.89	1	1.13	1.09	1.18	1.85	1.72	2.03
	0.5% NE-MEC+Prazosin			5%NE-MEC			5%NE-MEC+Propranolol
	1.32	1.11	1.25	1.02	1.07	1.21	1.25	1.31	1.28
ARS	PBS			MEC			0.5% NE-MEC
	1.12	0.79	1.09	1.87	2.16	1.99	3.21	2.92	2.87
	0.5% NE-MEC+Prazosin			5%NE-MEC			5%NE-MEC+Propranolol
	1.51	2.15	1.73	1.05	1.1	0.91	1.22	1.51	1.28

[truncated: 2 more sheets: Figure S8, Figure S9]
